# Supplementary material for: Physiological and transcriptomic response of enriched anammox culture upon elevated hydrazine exposure
Source: Biodegradation. 2025 May 5;36(3):39. doi: 10.1007/s10532-025-10132-6 (PMC12053348; doi:10.1007/s10532-025-10132-6)
Supplement: Supplementary file 2 — Supplementary file2 (XLSX 49 KB) [file 10532_2025_10132_MOESM2_ESM.xlsx]

## Sheet: Control_vs_Treatment_Up
ID	ORF Name	GeneAnnotation	CONTROL1	CONTROL2	TREAT1	TREAT2	padj	log2FoldChange	pvalue	stat	foldChange	log10padj
KsCSTR_RS11975	-	hypothetical_protein_protein_id=WP_157820737.1	92	15	798	506	0.00025693	3.50582	6.11001e-06	20.4534	11.3594	3.59019
KsCSTR_RS16955	KsCSTR_43110	glycosyltransferase_family_39	4	0	138	266	0.000277273	6.45796	6.67726e-06	20.2835	87.9106	3.55709
KsCSTR_RS17030	KsCSTR_43320	UPF0175_family_protein	0	0	123	156	0.000388577	8.80127	9.82554e-06	19.545	446.113	3.41052
KsCSTR_RS04255	KsCSTR_10840	response_regulator_protein_id=WP_164994565.1	83	21	391	782	0.000423931	2.95148	1.09747e-05	19.3338	7.7354	3.37271
KsCSTR_RS09565	KsCSTR_24040	hypothetical_protein_protein_id=WP_164994953.1	10	4	320	204	0.000941658	4.78633	2.80627e-05	17.5447	27.5949	3.02611
KsCSTR_RS17290	KsCSTR_44050	cyclic_nucleotide-binding_domain-containing	181	4	1014	745	0.00260106	3.62159	9.00428e-05	15.3348	12.3085	2.58485
KsCSTR_RS10610	KsCSTR_26710	lipopolysaccharide_kinase_InaA	0	0	73	142	0.00394978	8.32883	0.000156945	14.287	321.534	2.40343
KsCSTR_RS16355	KsCSTR_41580	hypothetical_protein_protein_id=WP_157820638.1	51	10	271	383	0.00489846	3.06984	0.000201598	13.8161	8.3968	2.30994
KsCSTR_RS10180	KsCSTR_25580	hypothetical_protein_protein_id=WP_164994989.1	0	0	102	81	0.00618492	8.29642	0.000266238	13.2941	314.393	2.20867
KsCSTR_RS10285	KsCSTR_25860	AAA_family_ATPase	866	109	1501	2083	0.00690481	1.72265	0.000303462	13.0489	3.30042	2.16085
KsCSTR_RS04065	KsCSTR_10280	c-type_cytochrome_protein_id=WP_164994550.1	456	86	1140	1286	0.00690481	1.87638	0.000302693	13.0537	3.67153	2.16085
KsCSTR_RS18210	KsCSTR_46440	hflC_protease_modulator	438	118	2030	1283	0.00703695	2.23361	0.000311388	13.0006	4.7031	2.15262
KsCSTR_RS02175	KsCSTR_05460	hypothetical_protein_protein_id=WP_157820485.1	288	24	912	741	0.00762453	2.50759	0.000344851	12.8096	5.68669	2.11779
KsCSTR_RS13830	KsCSTR_35230	FliA/WhiG_family_RNA	77	2	316	495	0.00762453	3.49433	0.00034657	12.8003	11.2693	2.11779
KsCSTR_RS11715	KsCSTR_29460	site-2_protease_family	179	20	573	561	0.00903562	2.4664	0.000440629	12.3515	5.52662	2.04404
KsCSTR_RS10370	KsCSTR_26060	nuoH_NADH-quinone_oxidoreductase	10	0	108	233	0.00929641	5.0435	0.000456145	12.2869	32.9797	2.03168
KsCSTR_RS16840	KsCSTR_42790	IS66_family_transposase	1462	219	3278	2794	0.0116392	1.73687	0.000585113	11.8228	3.33311	1.93408
KsCSTR_RS12465	KsCSTR_31550	AAA_family_ATPase	884	112	1437	1985	0.0129358	1.62381	0.000669766	11.5713	3.08187	1.88821
KsCSTR_RS10235	KsCSTR_25700	transposase_protein_id=WP_164994993.1_location=2260984..2261853	435	107	1333	1249	0.0130057	1.87659	0.000677296	11.5505	3.67206	1.88587
KsCSTR_RS14285	KsCSTR_36350	toxin-antitoxin_system_HicB	0	0	53	127	0.0132386	8.02739	0.0006974	11.4962	260.907	1.87816
KsCSTR_RS18910	KsCSTR_48070	ISAzo13_family_transposase	242	26	562	725	0.0133659	2.17382	0.000708127	11.4678	4.51215	1.874
KsCSTR_RS14030	KsCSTR_35740	AAA_family_ATPase	957	107	1449	2137	0.0146315	1.63044	0.000783987	11.2788	3.09606	1.83471
KsCSTR_RS04625	KsCSTR_11810	hypothetical_protein_protein_id=WP_099324500.1	47	20	297	450	0.0166438	2.73571	0.000916861	10.9884	6.66085	1.77875
KsCSTR_RS06965	KsCSTR_17580	beta-ketoacyl-acyl-carrier-protein_synthase_family	1	0	54	133	0.0166684	6.85322	0.000923236	10.9755	115.618	1.77811
KsCSTR_RS04695	KsCSTR_11980	hypothetical_protein_protein_id=WP_205713374.1	0	0	40	143	0.0177113	7.972	0.000996995	10.8331	251.079	1.75175
KsCSTR_RS17375	KsCSTR_44280	IS1634_family_transposase	673	100	1092	1560	0.0212346	1.54642	0.00124007	10.4297	2.92092	1.67296
KsCSTR_RS03055	KsCSTR_07740	dynamin_family_protein	197	56	673	740	0.0215847	2.00009	0.00127351	10.3805	4.00024	1.66585
KsCSTR_RS01860	KsCSTR_04670	folK_2-amino-4-hydroxy-6-hydroxymethyldihydropteridine_diphosphokinase	0	0	38	136	0.0224716	7.89904	0.00133716	10.2905	238.698	1.64837
KsCSTR_RS19995	-	four_helix_bundle	604	74	1403	1141	0.0227336	1.88289	0.00136525	10.2522	3.68814	1.64333
KsCSTR_RS06565	KsCSTR_16550	ISL3_family_transposase	0	0	57	95	0.0227336	7.86306	0.00136867	10.2475	232.818	1.64333
KsCSTR_RS13320	KsCSTR_33850	CRISPR-associated_endoribonuclease_Cas6	22	10	180	318	0.0235972	3.17302	0.00144197	10.1513	9.01936	1.62714
KsCSTR_RS04675	KsCSTR_11940	BON_domain-containing_protein	0	0	50	102	0.0262947	7.8181	0.00163056	9.92492	225.674	1.58013
KsCSTR_RS18595	KsCSTR_47310	hypothetical_protein_protein_id=WP_157820551.1	36	0	201	286	0.0267535	3.98373	0.00166706	9.88418	15.8206	1.57262
KsCSTR_RS00165	KsCSTR_00430	carboxypeptidase-like_regulatory_domain-containing	156	6	482	463	0.0283389	2.77852	0.00179144	9.75183	6.8615	1.54762
KsCSTR_RS00625	KsCSTR_01530	DUF2062_domain-containing_protein	0	0	41	116	0.0291072	7.79593	0.00185753	9.68525	222.232	1.536
KsCSTR_RS02530	KsCSTR_06410	sigma-54_dependent_transcriptional	28	0	100	403	0.0295965	4.15435	0.00189767	9.64597	17.8068	1.52876
KsCSTR_RS16490	KsCSTR_41890	transposase_protein_id=WP_164995419.1_location=3696607..3697686	417	34	693	1032	0.0304162	1.91175	0.00196197	9.58478	3.76265	1.51689
KsCSTR_RS07695	KsCSTR_19320	lptC_LPS_export	556	80	1248	1057	0.0339628	1.75754	0.00221852	9.35934	3.3812	1.469
KsCSTR_RS13315	KsCSTR_33840	four_helix_bundle	0	0	76	49	0.0359479	7.78926	0.00239148	9.22182	221.208	1.44433
KsCSTR_RS08540	KsCSTR_21550	AAA_family_ATPase	587	52	792	1419	0.0367423	1.70275	0.00248857	9.14898	3.25521	1.43483
KsCSTR_RS09910	KsCSTR_24920	PDZ_domain-containing_protein	250	26	680	520	0.0372384	2.16223	0.00253338	9.11633	4.47605	1.42901
KsCSTR_RS17060	KsCSTR_43390	IS66-like_element_ISCku5	428	57	905	868	0.0384463	1.77312	0.00262713	9.04987	3.41792	1.41514
KsCSTR_RS00445	KsCSTR_01070	helicase-related_protein_protein_id=WP_164994310.1	282	23	426	872	0.0398456	1.98834	0.00274673	8.9685	3.9678	1.39962
KsCSTR_RS10240	KsCSTR_25720	helix-turn-helix_domain-containing_protein	126	19	425	356	0.039917	2.30449	0.00277568	8.94935	4.93992	1.39884
KsCSTR_RS19675	KsCSTR_25000	AAA_family_ATPase	0	0	23	143	0.0421815	7.74266	0.00297124	8.82504	214.177	1.37488
KsCSTR_RS06910	KsCSTR_17470	glycosyltransferase_family_2	0	0	42	92	0.0465395	7.62079	0.00336718	8.597	196.828	1.33218
KsCSTR_RS03690	KsCSTR_09290	hypothetical_protein_protein_id=WP_099324618.1	199	50	546	643	0.0467771	1.82178	0.0034448	8.5555	3.53518	1.32997
KsCSTR_RS08510	KsCSTR_21490	radical_SAM/SPASM_domain-containing	220	20	296	860	0.0467771	2.05723	0.00341611	8.57072	4.16187	1.32997
KsCSTR_RS17625	KsCSTR_44860	hypothetical_protein_protein_id=WP_099325675.1	0	0	26	128	0.0467771	7.66863	0.00344985	8.55283	203.464	1.32997
KsCSTR_RS10625	KsCSTR_26740	BTAD_domain-containing_putative	169	12	256	707	0.046801	2.27865	0.0034657	8.54449	4.85225	1.32974
KsCSTR_RS12280	KsCSTR_31030	cytochrome_P460_family	1583	160	3671	1958	0.047369	1.83144	0.00355053	8.50048	3.55892	1.32451
KsCSTR_RS09735	KsCSTR_24520	cobaltochelatase_subunit_CobN	736	32	1188	1554	0.047369	2.01444	0.00353432	8.5088	4.04023	1.32451
KsCSTR_RS17305	KsCSTR_44100	sigma-70_family_RNA	0	0	49	77	0.047369	7.6057	0.0035489	8.50131	194.779	1.32451
KsCSTR_RS10690	KsCSTR_26930	SBBP_repeat-containing_protein	220	10	348	796	0.0475244	2.33216	0.00359079	8.47996	5.03559	1.32308

## Sheet: Control_vs_Treatment_Down
ID	ORF Name	Annotation	CONTROL1	CONTROL2	TREAT1	TREAT2	padj	log2FoldChange	pvalue	stat	foldChange	log10padj
KsCSTR_RS03045	KsCSTR_07700	hypothetical_protein_protein_id=WP_157820442.1	20305	6533	239	326	4.70612e-29	-6.18624	2.8333e-32	139.876	0.0137327	28.3273
KsCSTR_RS17015	KsCSTR_43280	hydroxylamine_oxidase_protein_id=WP_099325788.1	13415	3375	178	422	4.70612e-29	-5.40556	2.07758e-32	140.492	0.023592	28.3273
KsCSTR_RS11320	KsCSTR_28510	hypothetical_protein_protein_id=WP_099326656.1	7149	3248	90	110	2.80666e-21	-6.49166	2.53462e-24	103.553	0.0111126	20.5518
KsCSTR_RS15835	KsCSTR_40390	cytochrome_c_protein_id=WP_099326125.1	7768	1721	239	504	2.74747e-20	-4.18266	3.30821e-23	98.465	0.0550675	19.5611
KsCSTR_RS11195	KsCSTR_28190	hydrazine_synthase_subunit	18593	4964	865	1207	2.70974e-17	-4.02312	4.07847e-20	84.382	0.0615064	16.5671
KsCSTR_RS10845	KsCSTR_27250	DUF1858_domain-containing_protein	1071	352	6	3	3.51066e-16	-7.86602	6.34074e-19	78.9592	0.0042864	15.4546
KsCSTR_RS04630	KsCSTR_11820	hydrazine_dehydrogenase_protein_id=WP_099324501.1	4360	1163	164	374	6.97062e-15	-3.98192	1.46882e-17	72.7537	0.0632882	14.1567
KsCSTR_RS10900	KsCSTR_27390	carboxypeptidase-like_regulatory_domain-containing	3379	865	154	266	6.94553e-14	-3.87819	1.67261e-16	67.9551	0.0680062	13.1583
KsCSTR_RS20095	KsCSTR_09970	carboxypeptidase-like_regulatory_domain-containing	5717	1336	264	625	8.56792e-14	-3.54802	2.32123e-16	67.309	0.0854948	13.0671
KsCSTR_RS01325	KsCSTR_03280	raiA_ribosome-associated_translation	2787	985	109	214	5.21828e-13	-4.29239	1.57083e-15	63.5408	0.0510344	12.2825
KsCSTR_RS05500	KsCSTR_13890	rpsE_30S_ribosomal	1549	381	36	28	7.56978e-12	-5.28484	2.50655e-14	58.088	0.025651	11.1209
KsCSTR_RS09600	KsCSTR_24140	hypothetical_protein_protein_id=WP_099326539.1	1282	261	22	59	9.63722e-12	-4.75456	3.48124e-14	57.4418	0.0370454	11.016
KsCSTR_RS15830	KsCSTR_40380	cytochrome_c_protein_id=WP_099326126.1	1723	466	80	118	8.43645e-11	-4.00452	3.30144e-13	53.0202	0.0623044	10.0738
KsCSTR_RS04175	KsCSTR_10590	RNA-binding_protein_protein_id=WP_099324528.1	4863	2262	296	382	9.28735e-11	-4.20497	3.91399e-13	52.6859	0.0542221	10.0321
KsCSTR_RS19175	KsCSTR_48720	rpsO_30S_ribosomal	1712	833	61	147	2.44708e-10	-4.58277	1.10494e-12	50.6483	0.04173	9.61135
KsCSTR_RS03460	KsCSTR_08650	gap_type_I	1901	297	70	95	2.61505e-10	-3.98187	1.25951e-12	50.3913	0.0632902	9.58252
KsCSTR_RS05450	KsCSTR_13790	rplP_50S_ribosomal	2729	841	127	98	3.12883e-10	-4.45947	1.60115e-12	49.9204	0.0454535	9.50462
KsCSTR_RS04950	KsCSTR_12670	hydrazine_synthase_subunit	25549	7150	2506	3216	4.10656e-10	-3.03681	2.22511e-12	49.2747	0.121851	9.38652
KsCSTR_RS12355	KsCSTR_31220	TraR/DksA_C4-type_zinc	1595	379	69	145	4.59373e-10	-3.74695	2.62736e-12	48.9488	0.0744829	9.33783
KsCSTR_RS03210	KsCSTR_08070	ispE_4-(cytidine_5'-diphospho)-2-C-methyl-D-erythritol	1330	352	68	85	5.71983e-09	-3.95024	3.44361e-11	43.907	0.0646933	8.24262
KsCSTR_RS16790	KsCSTR_42650	hypothetical_protein_protein_id=WP_099325960.1	4034	647	195	146	5.93984e-09	-3.90459	3.75487e-11	43.7376	0.0667731	8.22623
KsCSTR_RS03865	KsCSTR_09730	acetyl-CoA_decarbonylase/synthase_complex	2342	831	180	341	2.20404e-08	-3.34753	1.45963e-10	41.0822	0.0982409	7.65678
KsCSTR_RS07750	KsCSTR_19480	translation_elongation_factor	2646	558	165	411	2.22959e-08	-2.99212	1.54366e-10	40.9728	0.125685	7.65178
KsCSTR_RS08390	KsCSTR_21230	hypothetical_protein_protein_id=WP_099323550.1	1362	505	83	170	5.97078e-08	-3.66463	4.31363e-10	38.9655	0.0788565	7.22397
KsCSTR_RS03180	KsCSTR_08000	molybdopterin-dependent_oxidoreductase_protein_id=WP_164994508.1	6490	1611	766	1193	6.37595e-08	-2.5491	4.91841e-10	38.7094	0.170862	7.19546
KsCSTR_RS19165	KsCSTR_48700	cold_shock_domain-containing	1710	558	134	182	6.37595e-08	-3.46485	4.99021e-10	38.6811	0.0905685	7.19546
KsCSTR_RS18435	KsCSTR_46980	hydrazine_dehydrogenase_protein_id=WP_164995586.1	4784	991	364	282	8.13897e-08	-3.41408	6.61506e-10	38.131	0.0938123	7.08943
KsCSTR_RS03160	KsCSTR_07960	ethylbenzene_dehydrogenase-related_protein	2804	790	270	477	9.00949e-08	-2.86373	7.59379e-10	37.8618	0.137383	7.0453
KsCSTR_RS02750	KsCSTR_06960	nrdD_anaerobic_ribonucleoside-triphosphate	2886	492	229	426	1.15465e-07	-2.71772	1.00797e-09	37.3094	0.152014	6.93755
KsCSTR_RS14635	KsCSTR_37270	tatA_twin-arginine_translocase	5052	1690	591	685	2.53516e-07	-3.00017	2.28942e-09	35.7104	0.124985	6.596
KsCSTR_RS12450	KsCSTR_31460	cytochrome_c_protein_id=WP_164995119.1	1943	688	152	344	2.90712e-07	-3.18441	2.71285e-09	35.3798	0.110001	6.53654
KsCSTR_RS11200	KsCSTR_28200	hydrazine_synthase_subunit	26593	6350	2536	1694	3.10256e-07	-3.25485	2.98862e-09	35.1913	0.104759	6.50828
KsCSTR_RS19005	KsCSTR_48320	Hsp20/alpha_crystallin_family	1183	243	71	93	4.07216e-07	-3.48891	4.04519e-09	34.6019	0.0890702	6.39018
KsCSTR_RS19475	KsCSTR_49510	hypothetical_protein_protein_id=WP_099325349.1	4590	1019	438	360	5.87283e-07	-3.11443	6.01073e-09	33.8312	0.115468	6.23115
KsCSTR_RS20115	KsCSTR_12920	hypothetical_protein_protein_id=WP_261345352.1	5739	1726	188	33	7.88386e-07	-5.30828	8.3063e-09	33.202	0.0252377	6.10326
KsCSTR_RS05460	KsCSTR_13810	rpsQ_30S_ribosomal	1105	220	37	122	1.21866e-06	-3.59462	1.32863e-08	32.289	0.0827773	5.91412
KsCSTR_RS06305	KsCSTR_15800	ispF_2-C-methyl-D-erythritol_2,4-cyclodiphosphate	946	285	65	101	1.21866e-06	-3.49689	1.35733e-08	32.2475	0.0885791	5.91412
KsCSTR_RS04955	KsCSTR_12680	hydrazine_synthase_subunit	27373	6341	2780	1704	1.59758e-06	-3.17086	1.82745e-08	31.6698	0.111039	5.79654
KsCSTR_RS05525	KsCSTR_13940	infA_translation_initiation	250	123	4	4	2.50248e-06	-6.3789	2.93789e-08	30.7481	0.012016	5.60163
KsCSTR_RS10835	KsCSTR_27230	hypothetical_protein_protein_id=WP_164995024.1	2046	802	32	275	2.87859e-06	-4.26302	3.55275e-08	30.3794	0.052084	5.54082
KsCSTR_RS18510	KsCSTR_47140	ATP-dependent_Clp_protease	1313	283	107	144	2.87859e-06	-3.06564	3.54371e-08	30.3844	0.11944	5.54082
KsCSTR_RS14365	KsCSTR_36580	sigma-70_family_RNA	1333	523	134	193	3.18978e-06	-3.24227	4.03284e-08	30.1336	0.105677	5.49624
KsCSTR_RS05485	KsCSTR_13860	rpsH_30S_ribosomal	919	295	68	131	5.0798e-06	-3.29505	6.6018e-08	29.1782	0.10188	5.29415
KsCSTR_RS05560	KsCSTR_14000	rplQ_50S_ribosomal	1349	468	115	81	5.0798e-06	-3.73019	6.72821e-08	29.1414	0.0753531	5.29415
KsCSTR_RS05655	KsCSTR_14240	cold-shock_protein_protein_id=WP_099324406.1	436	338	14	52	6.4133e-06	-4.85014	8.6875e-08	28.6464	0.0346706	5.19292
KsCSTR_RS18265	KsCSTR_46570	ilvN_acetolactate_synthase	684	285	39	93	6.41685e-06	-3.75152	8.88546e-08	28.6028	0.0742474	5.19268
KsCSTR_RS02440	KsCSTR_06200	alginate_export_family	4861	1819	727	819	6.61331e-06	-2.76663	9.35657e-08	28.5027	0.146947	5.17958
KsCSTR_RS06720	KsCSTR_06720	50S_ribosomal_protein	1956	461	191	163	6.75738e-06	-3.11436	9.76382e-08	28.4203	0.115474	5.17022
KsCSTR_RS18505	KsCSTR_47130	helix-hairpin-helix_domain-containing_protein	2311	591	242	192	7.68764e-06	-3.11124	1.13394e-07	28.1307	0.115724	5.11421
KsCSTR_RS03445	KsCSTR_08610	accD_acetyl-CoA_carboxylase,	890	296	32	133	9.11519e-06	-3.69516	1.37194e-07	27.762	0.0772052	5.04023
KsCSTR_RS12925	KsCSTR_32740	tetratricopeptide_repeat_protein	1367	329	137	221	1.07233e-05	-2.73653	1.67854e-07	27.3719	0.150045	4.96967
KsCSTR_RS15825	KsCSTR_40370	hypothetical_protein_protein_id=WP_164995382.1	1545	491	124	345	1.07233e-05	-2.87586	1.65645e-07	27.3975	0.136232	4.96967
KsCSTR_RS05775	KsCSTR_14590	hypothetical_protein_protein_id=WP_099324388.1	1211	225	98	138	1.34596e-05	-2.93825	2.17327e-07	26.8725	0.130466	4.87097
KsCSTR_RS11855	KsCSTR_29810	type_II_toxin-antitoxin	1166	321	104	212	1.34596e-05	-2.84837	2.18789e-07	26.8596	0.138853	4.87097
KsCSTR_RS11170	KsCSTR_28140	multiheme_c-type_cytochrome	6812	1682	1124	1462	1.53728e-05	-2.17297	2.54516e-07	26.5673	0.221753	4.81325
KsCSTR_RS03040	KsCSTR_07690	anaerobic_ribonucleoside-triphosphate_reductase	1670	588	201	181	1.67299e-05	-3.13658	2.82022e-07	26.3691	0.113709	4.77651
KsCSTR_RS11190	KsCSTR_28180	hypothetical_protein_protein_id=WP_099326590.1	1412	531	175	189	2.17201e-05	-3.06596	3.72682e-07	25.8309	0.119414	4.66314
KsCSTR_RS04430	KsCSTR_11310	acpP_acyl_carrier	777	305	70	118	2.49941e-05	-3.29594	4.36382e-07	25.5264	0.101818	4.60216
KsCSTR_RS19465	KsCSTR_49490	multiheme_c-type_cytochrome	1352	270	132	153	3.09549e-05	-2.83398	5.4977e-07	25.0808	0.140245	4.50927
KsCSTR_RS04960	KsCSTR_12690	hydrazine_synthase_subunit	18039	3969	2870	2479	4.24813e-05	-2.34522	7.67272e-07	24.4383	0.196797	4.3718
KsCSTR_RS04135	KsCSTR_10460	hypothetical_protein_protein_id=WP_157820419.1	649	167	42	33	5.54188e-05	-3.82689	1.01762e-06	23.8945	0.0704677	4.25634
KsCSTR_RS05420	KsCSTR_13730	rplD_50S_ribosomal	1308	289	148	185	7.41807e-05	-2.65397	1.4068e-06	23.2714	0.158882	4.12971
KsCSTR_RS15810	KsCSTR_40340	hemerythrin_domain-containing_protein	4412	1387	699	539	7.41807e-05	-2.70209	1.40353e-06	23.2758	0.15367	4.12971
KsCSTR_RS05400	KsCSTR_13690	fusA_elongation_factor	3645	1215	645	993	8.89949e-05	-2.22907	1.71453e-06	22.891	0.213296	4.05063
KsCSTR_RS05395	KsCSTR_13680	rpsG_30S_ribosomal	890	154	64	110	0.000108514	-2.92713	2.12783e-06	22.476	0.131476	3.96451
KsCSTR_RS15365	KsCSTR_39310	metK_methionine_adenosyltransferase	1176	345	133	269	0.000108514	-2.5669	2.15591e-06	22.4508	0.168766	3.96451
KsCSTR_RS05430	KsCSTR_13750	rplB_50S_ribosomal	1751	445	232	450	0.00011516	-2.24816	2.35524e-06	22.281	0.210492	3.9387
KsCSTR_RS12780	KsCSTR_32340	HU_family_DNA-binding	1720	436	237	244	0.00011516	-2.58467	2.35728e-06	22.2793	0.166701	3.9387
KsCSTR_RS01305	KsCSTR_03230	Rne/Rng_family_ribonuclease	1915	499	289	451	0.000130382	-2.23271	2.75862e-06	21.9775	0.212759	3.88478
KsCSTR_RS04895	KsCSTR_12540	hypothetical_protein_protein_id=WP_099325800.1	336	52	4	10	0.000130382	-5.14619	2.77204e-06	21.9682	0.0282386	3.88478
KsCSTR_RS05980	KsCSTR_15030	peptidylprolyl_isomerase_protein_id=WP_157820396.1	2092	692	348	477	0.000130382	-2.38389	2.78661e-06	21.9582	0.191592	3.88478
KsCSTR_RS11205	KsCSTR_28210	hydrazine_synthase_subunit	17895	3874	3045	2418	0.000162681	-2.2725	3.52591e-06	21.5067	0.20697	3.78866
KsCSTR_RS16530	KsCSTR_41990	AsnC_family_transcriptional	642	152	37	95	0.000163792	-3.16663	3.59928e-06	21.4672	0.111365	3.78571
KsCSTR_RS05360	KsCSTR_13610	rplK_50S_ribosomal	770	277	61	169	0.000164727	-3.01004	3.66941e-06	21.4302	0.124133	3.78324
KsCSTR_RS05475	KsCSTR_13840	rplE_50S_ribosomal	829	120	39	99	0.000189478	-3.12158	4.27779e-06	21.1362	0.114898	3.72244
KsCSTR_RS05445	KsCSTR_13780	rpsC_30S_ribosomal	1528	459	235	297	0.000192166	-2.45857	4.39634e-06	21.0838	0.181927	3.71632
KsCSTR_RS07640	KsCSTR_19180	hypothetical_protein_protein_id=WP_164994828.1	773	153	32	116	0.000193155	-3.1958	4.47711e-06	21.0489	0.109136	3.71409
KsCSTR_RS02790	KsCSTR_07100	hypothetical_protein_protein_id=WP_157820447.1	1873	516	299	471	0.000218021	-2.19244	5.11909e-06	20.7922	0.218781	3.6615
KsCSTR_RS04370	KsCSTR_11180	iron-containing_redox_enzyme	683	238	46	148	0.000292725	-3.08003	7.13749e-06	20.156	0.118255	3.53354
KsCSTR_RS09060	KsCSTR_22780	hypothetical_protein_protein_id=WP_099323591.1	699	238	82	95	0.000329215	-3.01385	8.12632e-06	19.9079	0.123806	3.48252
KsCSTR_RS19345	KsCSTR_49190	lipoyl_domain-containing_protein	1674	559	259	181	0.000387879	-2.83283	9.69115e-06	19.5714	0.140356	3.4113
KsCSTR_RS05650	KsCSTR_14220	response_regulator_protein_id=WP_157820402.1	865	286	98	212	0.000423931	-2.61944	1.09598e-05	19.3364	0.162731	3.37271
KsCSTR_RS07620	KsCSTR_19130	hypothetical_protein_protein_id=WP_099324085.1	942	579	166	156	0.000434636	-3.1368	1.14542e-05	19.2521	0.113692	3.36187
KsCSTR_RS08080	KsCSTR_20450	DUF4340_domain-containing_protein	2310	742	439	620	0.000434636	-2.14639	1.15135e-05	19.2423	0.225877	3.36187
KsCSTR_RS03785	KsCSTR_09520	rpsT_30S_ribosomal	498	319	42	9	0.000499369	-4.69472	1.33786e-05	18.9557	0.0386144	3.30158
KsCSTR_RS05470	KsCSTR_13830	rplX_50S_ribosomal	2321	693	288	103	0.000574367	-3.25468	1.56708e-05	18.6541	0.104772	3.24081
KsCSTR_RS07635	KsCSTR_19160	MoxR_family_ATPase	708	469	96	210	0.000574367	-3.06626	1.57337e-05	18.6465	0.119389	3.24081
KsCSTR_RS18600	KsCSTR_47320	hypothetical_protein_protein_id=WP_169703637.1	424	131	17	64	0.000637129	-3.56304	1.76448e-05	18.428	0.0846095	3.19577
KsCSTR_RS15815	KsCSTR_40350	4Fe-4S_ferredoxin_protein_id=WP_099326129.1	610	276	68	151	0.000717174	-2.92559	2.00774e-05	18.1819	0.131617	3.14438
KsCSTR_RS02470	KsCSTR_06280	30S_ribosomal_protein	2432	580	458	654	0.000886443	-1.89736	2.5083e-05	17.7582	0.268435	3.05235
KsCSTR_RS03325	KsCSTR_08320	rnk_nucleoside_diphosphate	179	98	9	6	0.00091991	-5.00441	2.63069e-05	17.6676	0.0311546	3.03625
KsCSTR_RS06140	KsCSTR_15340	hypothetical_protein_protein_id=WP_099324323.1	628	298	56	179	0.000941378	-2.987	2.73138e-05	17.5962	0.126131	3.02624
KsCSTR_RS11370	KsCSTR_28610	hypothetical_protein_protein_id=WP_099326666.1	772	229	87	50	0.000941378	-3.26054	2.76947e-05	17.5698	0.104347	3.02624
KsCSTR_RS15910	KsCSTR_40590	sensor_domain-containing_diguanylate	1125	241	134	279	0.000941378	-2.2125	2.77709e-05	17.5646	0.215761	3.02624
KsCSTR_RS05780	KsCSTR_14610	formate/nitrite_transporter_family	1473	307	218	364	0.00094573	-2.03819	2.87534e-05	17.4985	0.243468	3.02423
KsCSTR_RS07515	KsCSTR_18830	DegQ_family_serine	1330	565	258	334	0.00094573	-2.43618	2.85692e-05	17.5107	0.184773	3.02423
KsCSTR_RS07650	KsCSTR_19200	hypothetical_protein_protein_id=WP_099324079.1	1222	344	200	214	0.000953611	-2.40446	2.928e-05	17.464	0.188879	3.02063
KsCSTR_RS02235	KsCSTR_05600	winged_helix-turn-helix_transcriptional	582	176	38	126	0.00100047	-2.96687	3.102e-05	17.3543	0.127904	2.9998
KsCSTR_RS05440	KsCSTR_13770	rplV_50S_ribosomal	535	106	36	76	0.00134811	-2.96629	4.22046e-05	16.7696	0.127955	2.87027
KsCSTR_RS10580	KsCSTR_26630	hypothetical_protein_protein_id=WP_164995005.1	572	127	39	103	0.0015063	-2.85037	4.76103e-05	16.541	0.13866	2.82209
KsCSTR_RS15875	KsCSTR_40490	rplM_50S_ribosomal	1343	623	287	293	0.00154501	-2.51622	4.92991e-05	16.4749	0.174801	2.81107
KsCSTR_RS05260	KsCSTR_13410	acyl-CoA_dehydratase_activase	2056	597	419	613	0.00156334	-1.93322	5.03544e-05	16.4347	0.261844	2.80595
KsCSTR_RS20140	KsCSTR_19050	hypothetical_protein_protein_id=WP_261341081.1	318	63	4	24	0.00164141	-4.36872	5.33632e-05	16.3247	0.0484044	2.78478
KsCSTR_RS03115	KsCSTR_07870	carboxypeptidase_regulatory-like_domain-containing	1159	288	189	256	0.00172738	-2.17113	5.6678e-05	16.2105	0.222037	2.76261
KsCSTR_RS06115	KsCSTR_15290	Fur_family_transcriptional	364	43	8	18	0.0018211	-4.19727	6.03013e-05	16.0932	0.0545126	2.73967
KsCSTR_RS12690	KsCSTR_32130	pheA_prephenate_dehydratase	1214	200	149	254	0.00195644	-2.12765	6.53718e-05	15.9403	0.228831	2.70853
KsCSTR_RS09090	KsCSTR_22840	atpF_F0F1_ATP	2150	812	485	411	0.00213287	-2.32239	7.19089e-05	15.7599	0.199936	2.67104
KsCSTR_RS15880	KsCSTR_40500	rpsI_30S_ribosomal	606	228	74	164	0.00226604	-2.61273	7.70807e-05	15.6286	0.16349	2.64473
KsCSTR_RS05480	KsCSTR_13850	type_Z_30S	561	132	59	52	0.00248054	-2.99531	8.5124e-05	15.4409	0.125407	2.60545
KsCSTR_RS03200	KsCSTR_08040	prfB_peptide_chain	1865	617	415	482	0.0026189	-2.05995	9.14486e-05	15.3055	0.239824	2.58188
KsCSTR_RS11175	KsCSTR_28150	hypothetical_protein_protein_id=WP_099326587.1	1191	187	147	240	0.00275596	-2.1175	9.73976e-05	15.1865	0.230446	2.55973
KsCSTR_RS11315	KsCSTR_28500	hypothetical_protein_protein_id=WP_157820725.1	571	68	33	34	0.00275596	-3.32799	9.78938e-05	15.1769	0.099581	2.55973
KsCSTR_RS11780	KsCSTR_29640	multiheme_c-type_cytochrome	1786	430	349	509	0.00275785	-1.8383	9.87911e-05	15.1597	0.27965	2.55943
KsCSTR_RS16940	KsCSTR_43070	hypothetical_protein_protein_id=WP_164995459.1	665	167	61	164	0.00279456	-2.50658	0.000100948	15.1189	0.175972	2.55369
KsCSTR_RS14485	KsCSTR_36870	D-alanine--D-alanine_ligase_protein_id=WP_164995311.1	4864	1952	1267	998	0.0028201	-2.2055	0.000102719	15.0861	0.21681	2.54974
KsCSTR_RS05880	KsCSTR_14810	SHOCT_domain-containing_protein	913	235	142	226	0.00305273	-2.16539	0.000112111	14.9209	0.222922	2.51531
KsCSTR_RS16085	KsCSTR_40980	rpsF_30S_ribosomal	469	189	67	79	0.00305689	-2.87944	0.000113184	14.903	0.135895	2.51472
KsCSTR_RS17010	KsCSTR_43270	trpB_tryptophan_synthase	832	188	102	212	0.00325235	-2.21299	0.0001214	14.7708	0.215687	2.4878
KsCSTR_RS04425	KsCSTR_11300	fabD_ACP_S-malonyltransferase	696	193	100	152	0.00336109	-2.37275	0.000126471	14.6937	0.193077	2.47352
KsCSTR_RS14850	KsCSTR_37890	DNA-binding_protein_protein_id=WP_099326300.1	812	193	98	50	0.00349447	-3.01271	0.000132542	14.6053	0.123903	2.45662
KsCSTR_RS04410	KsCSTR_11270	rpmF_50S_ribosomal	405	107	18	73	0.00368205	-3.20783	0.000140765	14.4919	0.10823	2.43391
KsCSTR_RS06120	KsCSTR_15300	rpmB_50S_ribosomal	602	177	65	159	0.00376954	-2.4841	0.000145244	14.4329	0.178735	2.42371
KsCSTR_RS16465	KsCSTR_41860	bifunctional_nuclease_family	344	162	45	60	0.00392384	-3.09109	0.000153552	14.3281	0.117352	2.40629
KsCSTR_RS18515	KsCSTR_47150	tig_trigger_factor	1274	430	269	376	0.00392384	-2.04547	0.000153398	14.33	0.242243	2.40629
KsCSTR_RS05405	KsCSTR_13700	tuf_elongation_factor	3365	768	769	1008	0.00394286	-1.635	0.000155483	14.3046	0.32197	2.40419
KsCSTR_RS13445	KsCSTR_34170	NUMOD1_domain-containing_DNA-binding	781	308	140	243	0.00439193	-2.28664	0.000175836	14.0732	0.204953	2.35734
KsCSTR_RS08075	KsCSTR_20440	GldG_family_protein	1264	202	94	338	0.00445829	-2.21573	0.000179835	14.0309	0.215277	2.35083
KsCSTR_RS05505	KsCSTR_13900	rplO_50S_ribosomal	1533	440	333	364	0.00477937	-2.00051	0.000194225	13.8861	0.249911	2.32063
KsCSTR_RS01075	KsCSTR_02680	zinc_ribbon_domain-containing	247	124	28	26	0.00489846	-3.56598	0.000202014	13.8123	0.084437	2.30994
KsCSTR_RS09080	KsCSTR_22820	atpE_ATP_synthase	379	218	19	118	0.00504581	-3.34383	0.000209609	13.7429	0.0984934	2.29707
KsCSTR_RS07745	KsCSTR_19470	rpsB_30S_ribosomal	466	209	79	76	0.00517798	-2.84657	0.000218217	13.6673	0.139026	2.28584
KsCSTR_RS12135	KsCSTR_30630	bfr_bacterioferritin_protein_id=WP_099323672.1	766	257	136	210	0.00517798	-2.22603	0.00021742	13.6742	0.213745	2.28584
KsCSTR_RS05375	KsCSTR_13640	rplL_50S_ribosomal	912	296	173	263	0.00521657	-2.1105	0.000221414	13.64	0.231567	2.28262
KsCSTR_RS07645	KsCSTR_19190	rtcA_RNA_3'-terminal	483	182	56	139	0.00570858	-2.59662	0.000244015	13.4576	0.165325	2.24347
KsCSTR_RS06825	KsCSTR_17270	rpmE_50S_ribosomal	346	143	8	75	0.006537	-3.63188	0.000283362	13.1773	0.0806669	2.18462
KsCSTR_RS14195	KsCSTR_36140	hypothetical_protein_protein_id=WP_157820691.1	303	172	44	72	0.0070559	-3.00488	0.000314351	12.9829	0.124578	2.15145
KsCSTR_RS09790	KsCSTR_24630	infC_translation_initiation	1068	269	205	283	0.00747686	-1.93494	0.000335356	12.8618	0.261533	2.12628
KsCSTR_RS07760	KsCSTR_19500	frr_ribosome_recycling	662	332	141	216	0.00765514	-2.36549	0.000350265	12.7804	0.194052	2.11605
KsCSTR_RS02145	KsCSTR_05380	ahbC_12,18-didecarboxysiroheme_deacetylase	1294	374	280	417	0.00776196	-1.83075	0.00035749	12.7422	0.281118	2.11003
KsCSTR_RS14580	KsCSTR_37080	RNA_polymerase_sigma	1918	969	516	868	0.00791014	-1.97654	0.000366695	12.6947	0.254098	2.10182
KsCSTR_RS05335	KsCSTR_13560	tuf_elongation_factor	3508	850	885	980	0.0080319	-1.63502	0.000374758	12.654	0.321967	2.09518
KsCSTR_RS11185	KsCSTR_28170	sigma-54_dependent_transcriptional	1081	208	85	336	0.0081986	-2.17206	0.000385004	12.6036	0.221893	2.08626
KsCSTR_RS05555	KsCSTR_13990	DNA-directed_RNA_polymerase	735	210	132	126	0.00824329	-2.34148	0.000389583	12.5815	0.197307	2.0839
KsCSTR_RS14785	KsCSTR_37720	response_regulator_protein_id=WP_099326310.1	533	96	39	106	0.00881851	-2.57096	0.000419423	12.4436	0.168292	2.0546
KsCSTR_RS03170	KsCSTR_07980	molecular_chaperone_TorD	640	237	73	240	0.00895206	-2.35993	0.00042847	12.4038	0.1948	2.04808
KsCSTR_RS06845	KsCSTR_17310	rplS_50S_ribosomal	1442	464	349	321	0.00896981	-2.03285	0.000433095	12.3837	0.244372	2.04722
KsCSTR_RS08950	KsCSTR_22530	FmdE_family_protein	259	67	18	10	0.00896981	-3.8704	0.00043472	12.3767	0.0683746	2.04722
KsCSTR_RS02595	KsCSTR_06560	rpsU_30S_ribosomal	501	91	24	2	0.00934782	-4.45379	0.000461482	12.2652	0.0456327	2.02929
KsCSTR_RS16060	KsCSTR_40930	bamA_outer_membrane	3037	901	838	989	0.0105849	-1.64243	0.000525741	12.0221	0.320317	1.97531
KsCSTR_RS01330	KsCSTR_03290	ComF_family_protein	508	94	36	105	0.0109032	-2.57424	0.000544831	11.9556	0.167909	1.96245
KsCSTR_RS09650	KsCSTR_24250	CBS_domain-containing_protein	931	307	211	224	0.0116897	-2.07849	0.000591173	11.8036	0.236762	1.93219
KsCSTR_RS05510	KsCSTR_13910	secY_preprotein_translocase	349	280	65	151	0.0121888	-2.77824	0.000620079	11.7147	0.145769	1.91404
KsCSTR_RS06830	KsCSTR_17280	ffh_signal_recognition	1044	264	140	412	0.0126375	-1.88857	0.000650005	11.627	0.270075	1.89834
KsCSTR_RS14775	KsCSTR_37700	hypothetical_protein_protein_id=WP_099326312.1	270	46	14	8	0.0126375	-3.97347	0.000650516	11.6256	0.0636598	1.89834
KsCSTR_RS16015	KsCSTR_40830	multiheme_c-type_cytochrome	1402	410	345	403	0.0132386	-1.80048	0.000693565	11.5064	0.28708	1.87816
KsCSTR_RS18350	KsCSTR_46780	nuoF_NADH-quinone_oxidoreductase	797	88	66	134	0.0133673	-2.3313	0.000712225	11.4571	0.198705	1.87396
KsCSTR_RS05350	KsCSTR_13580	secE_preprotein_translocase	401	89	35	82	0.0147645	-2.59357	0.000800005	11.2412	0.165676	1.83078
KsCSTR_RS19470	KsCSTR_49500	cytochrome_c_protein_id=WP_099325350.1	826	196	126	52	0.0147645	-2.73115	0.000795666	11.2513	0.150606	1.83078
KsCSTR_RS20145	-	hypothetical_protein_protein_id=WP_261341080.1	152	68	13	12	0.015994	-3.86207	0.000871439	11.0826	0.0687704	1.79604
KsCSTR_RS04400	KsCSTR_11240	recA_recombinase_RecA	1080	393	283	292	0.0165334	-1.9755	0.000905805	11.0108	0.254282	1.78164
KsCSTR_RS14360	KsCSTR_36570	rsrA_mycothiol_system	541	194	94	180	0.0167061	-2.16887	0.000930351	10.9613	0.222386	1.77713
KsCSTR_RS05545	KsCSTR_13970	rpsK_30S_ribosomal	458	109	61	91	0.0172449	-2.36821	0.000965549	10.8925	0.193685	1.76334
KsCSTR_RS04885	KsCSTR_12520	hypothetical_protein_protein_id=WP_099325798.1	1875	664	548	471	0.0179615	-1.88043	0.00101649	10.7973	0.271602	1.74566
KsCSTR_RS14325	KsCSTR_36480	peptidylprolyl_isomerase_protein_id=WP_099326399.1	390	83	34	79	0.0186886	-2.56996	0.00106326	10.714	0.168409	1.72842
KsCSTR_RS07605	KsCSTR_19090	tetratricopeptide_repeat_protein	3222	1279	977	480	0.0197652	-2.14457	0.00113569	10.5921	0.226162	1.7041
KsCSTR_RS11775	KsCSTR_29630	multiheme_c-type_cytochrome	1632	480	419	659	0.0197652	-1.56399	0.00113641	10.591	0.338215	1.7041
KsCSTR_RS14995	KsCSTR_38280	carboxypeptidase_regulatory-like_domain-containing	83	174	14	44	0.0198799	-3.86386	0.00114899	10.5706	0.068685	1.70159
KsCSTR_RS05380	KsCSTR_13650	rpoB_DNA-directed_RNA	5926	1475	1730	1561	0.0205118	-1.54828	0.00119168	10.5032	0.341917	1.688
KsCSTR_RS05465	KsCSTR_13820	rplN_50S_ribosomal	1373	396	352	480	0.021541	-1.63912	0.00126445	10.3937	0.321051	1.66673
KsCSTR_RS16075	KsCSTR_40960	rpsR_30S_ribosomal	539	138	83	41	0.0224716	-2.73125	0.00133937	10.2875	0.150596	1.64837
KsCSTR_RS15370	KsCSTR_39320	3-deoxy-D-manno-octulosonic_acid_transferase	765	260	137	333	0.0227899	-1.89159	0.00137892	10.2338	0.26951	1.64226
KsCSTR_RS09595	KsCSTR_24130	aroF_3-deoxy-7-phosphoheptulonate_synthase	832	190	156	253	0.0229327	-1.78635	0.00139446	10.2131	0.289905	1.63954
KsCSTR_RS03840	KsCSTR_09660	acsB_acetyl-CoA_decarbonylase/synthase	2083	581	593	575	0.0253125	-1.64621	0.00155441	10.013	0.319478	1.59666
KsCSTR_RS19745	KsCSTR_32870	hypothetical_protein_protein_id=WP_205713309.1	17756	3975	5231	4224	0.0256619	-1.49934	0.00158359	9.97873	0.353716	1.59071
KsCSTR_RS01035	KsCSTR_02600	sulfurtransferase_TusA_family	251	123	26	2	0.0271019	-4.21111	0.00169693	9.8515	0.0539922	1.567
KsCSTR_RS06125	KsCSTR_15310	gatC_Asp-tRNA(Asn)/Glu-tRNA(Gln)_amidotransferase	191	74	6	40	0.0277418	-3.51736	0.00174534	9.79976	0.0873309	1.55687
KsCSTR_RS05015	KsCSTR_12800	hypothetical_protein_protein_id=WP_157820614.1	359	103	55	46	0.0283722	-2.63915	0.00180209	9.74094	0.160523	1.54711
KsCSTR_RS03035	KsCSTR_07680	nrdD_anaerobic_ribonucleoside-triphosphate	2030	778	598	1059	0.0304162	-1.53035	0.00196854	9.57864	0.346192	1.51689
KsCSTR_RS13795	KsCSTR_35110	SLBB_domain-containing_protein	325	79	40	51	0.0305054	-2.59734	0.0019835	9.56475	0.165243	1.51562
KsCSTR_RS08275	KsCSTR_20960	beta-ketoacyl-acyl-carrier-protein_synthase_family	668	191	88	283	0.0347874	-1.93705	0.00228286	9.30695	0.26115	1.45858
KsCSTR_RS05455	KsCSTR_13800	rpmC_50S_ribosomal	169	77	18	35	0.0357387	-3.09536	0.00235605	9.24915	0.117005	1.44686
KsCSTR_RS08065	KsCSTR_20420	ATP-binding_cassette_domain-containing	895	222	207	241	0.0358603	-1.75264	0.00237485	9.23459	0.296758	1.44539
KsCSTR_RS09070	KsCSTR_22800	ATP_synthase_subunit	457	140	68	160	0.0361459	-2.08895	0.00241553	9.2035	0.235052	1.44194
KsCSTR_RS01070	KsCSTR_02670	yacG_DNA_gyrase	109	76	15	12	0.0363225	-3.71619	0.00243826	9.18635	0.0760877	1.43982
KsCSTR_RS12885	KsCSTR_32640	hypothetical_protein_protein_id=WP_164995146.1	1683	405	453	568	0.0363482	-1.46689	0.00245093	9.17687	0.361762	1.43952
KsCSTR_RS11795	KsCSTR_29670	FAD-dependent_oxidoreductase_protein_id=WP_230405663.1	2788	713	806	539	0.0387386	-1.7111	0.00265876	9.02799	0.305426	1.41186
KsCSTR_RS17850	KsCSTR_45440	hypothetical_protein_protein_id=WP_157820572.1	421	151	91	95	0.0399042	-2.23366	0.00276278	8.95786	0.212618	1.39898
KsCSTR_RS00820	KsCSTR_02080	hypothetical_protein_protein_id=WP_164994335.1	249	72	32	26	0.0408554	-2.91539	0.00285323	8.89902	0.13255	1.38875
KsCSTR_RS06665	KsCSTR_16820	PqqD_family_protein	88	82	8	0	0.0412001	-5.22241	0.00288971	8.87583	0.0267853	1.3851
KsCSTR_RS08060	KsCSTR_20400	DNA-directed_RNA_polymerase	442	82	26	115	0.0429039	-2.44835	0.00303504	8.78628	0.183221	1.3675
KsCSTR_RS09785	KsCSTR_24620	thrS_threonine--tRNA_ligase	2040	529	611	666	0.0455749	-1.45143	0.00323771	8.66842	0.36566	1.34127
KsCSTR_RS05385	KsCSTR_13660	rpoC_DNA-directed_RNA	4350	847	1241	1275	0.0465102	-1.32757	0.00331816	8.62371	0.398438	1.33245
KsCSTR_RS05515	KsCSTR_13920	adenylate_kinase_protein_id=WP_099325908.1	690	201	164	218	0.0465395	-1.77191	0.00335244	8.60499	0.29282	1.33218
KsCSTR_RS08050	KsCSTR_20370	cysE_serine_O-acetyltransferase	478	102	66	133	0.0465395	-2.02053	0.00333972	8.61191	0.246468	1.33218
KsCSTR_RS09795	KsCSTR_24640	rpmI_50S_ribosomal	1294	378	361	219	0.0465395	-1.91241	0.00337629	8.59208	0.265648	1.33218
KsCSTR_RS19340	KsCSTR_49180	holB_DNA_polymerase	417	89	64	66	0.0467771	-2.29396	0.00342675	8.56506	0.203915	1.32997
KsCSTR_RS10910	KsCSTR_27430	AbrB/MazE/SpoVT_family_DNA-binding	186	161	54	46	0.0474946	-2.85282	0.00357425	8.48836	0.138425	1.32336
KsCSTR_RS08270	KsCSTR_20950	beta-ketoacyl-acyl-carrier-protein_synthase_family	482	213	122	189	0.0487468	-1.97718	0.00369783	8.42654	0.253985	1.31205
KsCSTR_RS02215	KsCSTR_05540	grpE_nucleotide_exchange	715	130	133	140	0.0493681	-1.88688	0.00375982	8.39631	0.270391	1.30655
