# Supplementary material for: Physiological and transcriptomic response of enriched anammox culture upon elevated hydrazine exposure
Source: Biodegradation. 2025 May 5;36(3):39. doi: 10.1007/s10532-025-10132-6 (PMC12053348; doi:10.1007/s10532-025-10132-6)
Supplement: Supplementary file 3 — Supplementary file3 (XLSX 16 KB) [file 10532_2025_10132_MOESM3_ESM.xlsx]

## Sheet: Biological_Process
Enrichment FDR	nGenes	Pathway Genes	Fold Enrichment	Pathway
9.58598e-15	38	117	3.69122	Cellular nitrogen compound biosynthetic process
3.48317e-14	30	75	4.54603	Translation
3.48317e-14	30	75	4.54603	Peptide metabolic process
3.48317e-14	30	75	4.54603	Peptide biosynthetic process
3.48317e-14	32	85	4.27862	Cellular protein metabolic process
6.86295e-14	35	108	3.68313	Protein metabolic process
6.86295e-14	30	77	4.42795	Amide biosynthetic process
1.10305e-13	38	131	3.29674	Cellular macromolecule biosynthetic process
1.11924e-13	30	79	4.31585	Cellular amide metabolic process
2.84545e-13	38	135	3.19906	Macromolecule biosynthetic process
4.37391e-13	35	115	3.45894	Gene expression
1.2701e-11	42	184	2.5942	Cellular macromolecule metabolic process
1.44835e-11	39	159	2.78766	Organonitrogen compound metabolic process
1.24388e-10	48	257	2.12266	Nitrogen compound metabolic process
1.24388e-10	43	206	2.37232	Cellular nitrogen compound metabolic process
1.24388e-10	47	246	2.17138	Macromolecule metabolic process
1.24388e-10	33	121	3.09957	Organonitrogen compound biosynthetic process
2.02866e-10	40	181	2.51162	Cellular biosynthetic process
5.02925e-10	41	195	2.38958	Biosynthetic process
5.02925e-10	40	186	2.4441	Organic substance biosynthetic process
5.75389e-09	48	282	1.93448	Primary metabolic process
1.66499e-08	55	379	1.64929	Cellular process
7.17441e-08	50	324	1.75387	Organic substance metabolic process
1.25651e-07	52	354	1.66945	Metabolic process
1.43682e-06	46	300	1.74265	Cellular metabolic process
0.000178087	11	31	4.03277	Regulation of gene expression
0.000250838	10	27	4.20929	Regulation of biosynthetic process
0.000250838	10	27	4.20929	Regulation of macromolecule biosynthetic process
0.000250838	10	27	4.20929	Regulation of cellular biosynthetic process
0.000250838	10	27	4.20929	Regulation of cellular macromolecule biosynthetic process
0.000286893	11	33	3.78836	Regulation of metabolic process
0.000286893	11	33	3.78836	Regulation of macromolecule metabolic process
0.000442485	10	29	3.91899	Regulation of cellular metabolic process
0.000442485	10	29	3.91899	Regulation of nitrogen compound metabolic process
0.000442485	10	29	3.91899	Regulation of primary metabolic process
0.000608266	7	15	5.3037	Regulation of translation
0.000608266	7	15	5.3037	Posttranscriptional regulation of gene expression
0.000608266	7	15	5.3037	Regulation of cellular amide metabolic process
0.000956301	7	16	4.97222	Regulation of cellular protein metabolic process
0.000956301	7	16	4.97222	Regulation of protein metabolic process
0.00131093	10	33	3.44396	Regulation of cellular process
0.0142053	4	8	5.68254	Transcription, dna-templated
0.0142053	13	66	2.23858	Biological regulation
0.0142053	4	8	5.68254	Nucleic acid-templated transcription
0.0173686	12	60	2.27302	Regulation of biological process
0.0499105	3	6	5.68254	Translational elongation
0.0716935	4	12	3.78836	RNA biosynthetic process
0.0784764	3	7	4.87075	Protein folding
0.0888335	2	3	7.57672	Translational termination
0.0888335	2	3	7.57672	Cellular component disassembly
0.0888335	2	3	7.57672	Protein-containing complex disassembly
0.0888335	2	3	7.57672	Cellular protein complex disassembly
0.104477	4	14	3.24717	Regulation of transcription, dna-templated
0.104477	8	43	2.11443	Heterocycle biosynthetic process
0.104477	4	14	3.24717	Regulation of rna metabolic process
0.104477	4	14	3.24717	Regulation of nucleic acid-templated transcription
0.104477	4	14	3.24717	Regulation of rna biosynthetic process
0.116234	8	44	2.06638	Organic cyclic compound biosynthetic process
0.123658	2	4	5.68254	DNA-templated transcription, initiation
0.123658	2	4	5.68254	Protein targeting
0.123658	2	4	5.68254	Intracellular protein transport
0.123658	4	15	3.03069	Regulation of nucleobase-containing compound metabolic process
0.123658	2	4	5.68254	Cellular protein localization
0.123658	7	38	2.09357	Nucleobase-containing compound biosynthetic process
0.123658	2	4	5.68254	Protein transport by the sec complex
0.123658	2	4	5.68254	Intracellular transport
0.123658	2	4	5.68254	Cellular localization
0.123658	2	4	5.68254	Establishment of localization in cell
0.123658	2	4	5.68254	Intracellular protein transmembrane transport
0.123658	2	4	5.68254	Cellular macromolecule localization
0.123658	2	4	5.68254	Regulation of dna-templated transcription, initiation
0.148044	3	10	3.40952	Regulation of molecular function
0.185271	2	5	4.54603	Translational initiation
0.185271	2	5	4.54603	DNA biosynthetic process
0.18851	7	42	1.89418	Aromatic compound biosynthetic process

## Sheet: Cellular_Component
Enrichment FDR	nGenes	Pathway Genes	Fold Enrichment	Pathway
1.22152e-13	23	44	5.94084	Ribosome
1.00279e-12	24	54	5.05115	Non-membrane-bounded organelle
1.00279e-12	24	54	5.05115	Intracellular non-membrane-bounded organelle
3.97863e-11	24	63	4.32955	Organelle
3.97863e-11	24	63	4.32955	Intracellular organelle
9.33786e-11	46	240	2.17831	Intracellular
2.13348e-08	57	418	1.54978	Cellular anatomical entity
7.13956e-06	8	13	6.99389	Ribonucleoprotein complex
2.21294e-05	7	11	7.23232	Ribosomal subunit
6.72309e-05	12	37	3.68597	Protein-containing complex
0.000628577	4	5	9.09206	Large ribosomal subunit
0.024139	3	6	5.68254	Small ribosomal subunit
0.0687295	2	4	5.68254	DNA polymerase III complex
0.0687295	2	4	5.68254	DNA polymerase complex
0.0687295	2	4	5.68254	Transferase complex, transferring phosphorus-containing groups
0.0687295	2	4	5.68254	Transferase complex
0.102085	3	11	3.09957	Catalytic complex

## Sheet: Molecular_Function
Enrichment FDR	nGenes	Pathway Genes	Fold Enrichment	Pathway
1.26417e-13	23	42	6.22373	Structural constituent of ribosome
1.70253e-12	23	47	5.56163	Structural molecule activity
2.49995e-10	18	34	6.01681	rRNA binding
6.89514e-10	24	66	4.13276	RNA binding
2.89367e-09	33	132	2.84127	Nucleic acid binding
1.90799e-06	45	287	1.78198	Binding
1.90799e-06	38	213	2.02757	Organic cyclic compound binding
1.90799e-06	38	213	2.02757	Heterocyclic compound binding
0.00122152	6	11	6.19913	Translation factor activity, rna binding
0.00122152	6	11	6.19913	Translation regulator activity
0.00122152	6	11	6.19913	Translation regulator activity, nucleic acid binding
0.0534139	3	5	6.81905	Translation elongation factor activity
0.140817	3	7	4.87075	Serine-type peptidase activity
0.140817	3	7	4.87075	Serine hydrolase activity
0.161173	2	3	7.57672	Serine-type endopeptidase activity
0.198331	2	4	5.68254	Translation initiation factor activity
0.198331	2	4	5.68254	DNA-directed DNA polymerase activity
0.198331	2	4	5.68254	DNA-directed 5-3 RNA polymerase activity
0.198331	2	4	5.68254	Sigma factor activity
0.198331	2	4	5.68254	5-3 RNA polymerase activity
0.198331	2	4	5.68254	Protein dimerization activity
0.198331	2	4	5.68254	RNA polymerase activity
0.198331	3	9	3.78836	Molecular function regulator
0.199557	9	55	1.85974	DNA binding
